# Supplementary material for: Genome-wide identification and expression analysis of the PEBP gene family in Ziziphus jujuba var. spinosa
Source: Front Plant Sci. 2026 Jan 5;16:1700555. doi: 10.3389/fpls.2025.1700555 (PMC12812895; doi:10.3389/fpls.2025.1700555)
Supplement: Supplementary file 2 [file Table1.xlsx]

## Sheet: Table S1
Supplementary Table 1. Primer Sequences.
Primer name	Primer sequence (5’-3’)
ZjBFT-F	ATGGCAAGAATCATGGAACCA	Primers for sequence correction
ZjBFT-R	TCATCTTCTTCTTGCAGCAGTTTC
ZjMFT2F	ATGGCTGCCTCCGTTGACCCGC
ZjMFT2-R	TCAGCGTTTCTTGCTAGCCGGCTCC
ZjACTIN7-qF	CTCAGCACCTTCCAGCAGATGT	Primers for quantitative real-time PCR
ZjACTIN7-qR	CGACCCCACCTCAATGCTTC
ZjFT-qF	ACAGGGGCAAGCTTTGGACA
ZjFT-qR	CCTCCCCAATTGCCGAAACA
ZjMFT1-qF	GGATGCTGCTGAAGGAAGAGA
ZjMFT1-qR	AAGTTGCTACGCCCCTCATC
ZjMFT2-qF	GAGAATGGGTTCACTGGATCGT
ZjMFT2-qR	CGAGTGTTGAAGTTGGCTCG
ZjSMFT-qF	CCAGTTTTGCCCGTTCATGG
ZjSMFT-qR	AGCTTCTCCTTGGTAACCTTGT
ZjCEN-qF	GATGTGACGTTCGGAAGGGA
ZjCEN-qR	ATATGGAATCGGCCTGCCTG
ZjBFT-qF	ATGACAGACCCTGATGCTCC
ZjBFT-qR	CCAGGAATATCCGTAACCATCCAAT
ZjTFL1-qF	TGGGAGAGTCATTGGTGACG
ZjTFL1-qR	TGGGTCTGTCATGATCAGTGTG

## Sheet: Table S2
Supplementary Table 2. Genomic location and sequence information of ZjPEBP genes.
Gene name	Gene ID	Genomic location	cDNA(bp)	Protein(aa)	CDS sequence (5’-3’)	Protein sequence (N-C)	Promoter sequence (5’-3’)
ZjMFT1	ZspiChr1G00013400.1	19887150-19888571	531	176	ATGGCTAGGTCCCTAGAGCCACTTGTGGTGGGAAAAGTGATCGGAGATGTGGTTGACATG TTTGGCCCAGCTGCCGAGTTCACCATCCACTATGGAGCAAAACAGATCACAAATGGGTGT GAAATCAAGCCCTCCGCTGCCGTCGATAAGCCAAAGACCCAAATCCTTGGTCCTCGTGAT CCTTCCAATTATTATACACTAGTGATGGTGGATCCAGATGCCCCTAGTCCTAGTGAACCG ACATTGAGAGAATGGCTTCATTGGATTGTAGTTGATATTCCAGAAGGAATGGATGCTGCT GAAGGAAGAGAAGTGGTGCCGTACATGGGTCCGCAACCACCCACCGGCATTCACCGCTAT GTATTTGTGCTCTTTAGGCAGAAAAGTTCCATG…	MARSLEPLVVGKVIGDVVDMFGPAAEFTIHYGAKQITNGCEIKPSAAVDKPKTQILGPRDPSNYYTLVMVDPDAPSPSEPTLREWLHWIVVDIPEGMDAAEGREVVPYMGPQPPTGIHRYVFVLFRQKSSMMTKIRLDEGRSNFSTRQFASDNELGLPVAALYFNSQKEPGTKKRS*	cacaaccaaaacttctcacaaattattagactgaggtgggcttcagcccacttaaaaata tatacaaaaataagatccctcaaggcccgaaattcgccttggtaggggaaatgcattaag aataaaacctaaaacttttcaaaactttaactaagatggctcctcgtataatatatatat tatgttttgtttttcgcctttttatttttatttttttaactttttatcttttgatattgg agggatttgagttactcggatcatttttttttttatagtaatatttactttatagtaata ttttttcaccttgtttcaagatttaagattacttttatataagttttttcttacatctat agttacagtatatatcttacatccaaaaccaaa…
ZjCEN	ZspiChr2G00164510.1	298838-300152	519	172	ATGGCAAATCCTCTTGTTCTTGGGAGAGTGATAGGAGATGTTGTCGATTCATTCTCTCCT AGTATTAGGATTACAGTGACTTACAACTCCAACAAGAAGGTCTATAATGGCCATGAGTTC TTTCCTTCCTCACTTACCGTCAAGCCCAAGGTCGAAGTTCATGGAGGTGATATGAGATCC TTTTTTACTCTGGTCATGACAGACCCAGATGTTCCTGGTCCCAGTGATCCATACCTGAGG GAGCATTTGCACTGGATAGTGACAGACATTCCAGGCACAACAGATGTGACGTTCGGAAGG GAGGTGGTGAAGTATGAGATGCCAAGGCCAAACATAGGGATCCACAGGTACGTGTTCCTA GTGTTCAAGCAGAAATGCAGGCAGGCCGATTCC…	MANPLVLGRVIGDVVDSFSPSIRITVTYNSNKKVYNGHEFFPSSLTVKPKVEVHGGDMRSFFTLVMTDPDVPGPSDPYLREHLHWIVTDIPGTTDVTFGREVVKYEMPRPNIGIHRYVFLVFKQKCRQADSISIPPSRDRFSSRIFAQENDLGLPVAALFFNAQRETAARRR*	taaatgacacaaaaggtacatgacactttaccagcatgagaatgcctgtcttaattagtt gatatataattaattaattagcagtatctgttgaaactctttcggtgtctttaccttctt ttaaactttaattagttagacaactactgcttcattggaaactactgttaaaggagttga tgtttgggagcatacattttgtaattgcgacattagtttgttgaatgggttttttagcta ttagcatccacaagtagatgttgcaatatctcataatctaatctgtacactgtacacaat atatgatagtccctctctcattatcattcaatttctctacttccgaacactactctagtc aaagttcatatatagtttcctagttctgcgaac…
ZjFT	ZspiChr2G00168660.1	5360867-5363960	525	174	ATGCCTAGAGAAAGGGACCCTCTTGTTGTTGGTAGAGTTATCGGAGATGTTTTGGACCCT TTCACAAGGTCTATATCTCTTAGGGTTTCTTACGGTAATCGAGAGGTTAACAATGGTTGT GAGCTCAAGCCTTCCCACGTTGTCAGCCAACCTAGAGTTGACATTGGTGGTGACGATCTT AGGACTTTCTACACCTTGGTTATGGTTGATCCTGATGCTCCTAGCCCAAGTGACCCAAAC CTAAGAGAATATTTGCACTGGTTGGTGACTGATATTCCAGCAACTACAGGGGCAAGCTTT GGACAAGAAGTAGTGTGTTATGAGAGTCCACGACCGACAGTGGGGATTCATCGATTTGTT TTTGTGCTGTTTCGGCAATTGGGGAGGCAAACA…	MPRERDPLVVGRVIGDVLDPFTRSISLRVSYGNREVNNGCELKPSHVVSQPRVDIGGDDLRTFYTLVMVDPDAPSPSDPNLREYLHWLVTDIPATTGASFGQEVVCYESPRPTVGIHRFVFVLFRQLGRQTVYAPGWRQNFNTRDFAELYNLGLPVAAVYFNCQRESGSGGRRR*	ttaaaaatctaacataattttaaatcgtgttttattttttgttttatatatttttcctta tatttagagtttacatggatgcttaactaccatcaactaactttaataaagtgttgaatt aaacaaattaaatataatttaaaaagaaaaaatagaaacgaaaaataaaaaaataaactt gttgttaaacgaggtaattatcactacaagaacctcttaatgtatatgttcaaaaaaatt gagaatcgattctacagtttaataataaaagaaatttaagaagtaaaattttggaactta tggtctcaatcgtttagcatacaaattagcaagaaaaagagaaatagagattcttttggt ccccgcttttaattgtagtgtttctctctggtc…
ZjBFT	ZspiChr3G00241960.1	20782936-20783878	522	173	ATGGCAAGAATCATGGAACCATTAGCAGTTGGAAGAGTAGTAGGAGAGGTGGTGGACATT TTCTCACCAAGTGTAAGAATGAATGTCATTTACAACTCCAACAAGCAAGTTGCTAATGGT CATGAGCTTATGCCTTCTGTCATTGTATCCAAACCTCGTGTTGAGATTGGTGGTGACGAT TTGAGGACTGCTTATACATTGATTATGACAGACCCTGATGCTCCAAGCCCCAGCGACCCA TACTTAAGAGAACATCTTCATTGGATGGTTACGGATATTCCTGGTACAACTGATGTGTCT TTCGGAAAAGAAATTGTGGGGTATGAAACACCAAAGCCGGTGGTGGGTATTCACAGGTAT GTATTCGTGTTGTTCAAGCAGAGAGGAAGGCAA…	MARIMEPLAVGRVVGEVVDIFSPSVRMNVIYNSNKQVANGHELMPSVIVSKPRVEIGGDDLRTAYTLIMTDPDAPSPSDPYLREHLHWMVTDIPGTTDVSFGKEIVGYETPKPVVGIHRYVFVLFKQRGRQTVRAPASRDNFNTRQFSEQNGLGLPVAAVYFNAQRETAARRR*	aggcatatgtgtcgggcacaaaaatgcatttttttagacctcgagcaacgaggcatacttctcacaaatcttgttatatctaatcttttttatatttatttttataaaaaaaagtatctt atccttataattataatttataaattaaaagtgtatgctttaatgtatatttattttaac tcaaaaaaaatttttttgtatatttatttataatttattaattttatattttataaattt tagttggattattttacaatttaaaatttatttgtatttttatcttgtattaaaatttaa tttctgcaaattttataccttagcgccctaaggattatgccttgtttcagaatagcgaaa acgcatcatcttgtgctttcgtcttttgaaatat…
ZjMFT2	ZspiChr5G00104630.1	11591570-11593521	519	172	ATGGCTGCCTCCGTTGACCCGCTTGTTGTTGGCCGTGTGATCGGTGATGTGGTGGACATG TTTATTCCAAGGGTCACTATGTCTGTTTACTTTGGTCCTAAGCATGTCACTAATGGCTGT GATATAAAACCATCCATTGCCATCAATCCGCCCAAGATCACCATCTCCGGCCATGCTGAT GAGCTCTACACTCTGGTTTTGACAGACCCTGATGCTCCAAGTCCAAGTGAGCCGAGCATG CGAGAATGGGTTCACTGGATCGTTGTTGATATTCCAGGAGGAACAAATCCATTCCGAGGA ACTGAGATTTTGCCCTATATCGGACCAAAGCCACCGGTAGGGATTCACCGCTACATTCTG GTACTGTTCCAGCAGAAGAATCCGGTTGGGGCG…	MAASVDPLVVGRVIGDVVDMFIPRVTMSVYFGPKHVTNGCDIKPSIAINPPKITISGHADELYTLVLTDPDAPSPSEPSMREWVHWIVVDIPGGTNPFRGTEILPYIGPKPPVGIHRYILVLFQQKNPVGAVEQPASRANFNTRLFSSQLDLGLPVATVYFNSQKEPASKKR*	tgtaatatatacatttatgataacttaggttctaacatcatgtatatacctctgagaaat atactgaaacatatattatgataaaattttgcattacttacacatatcaagtggtttgag gttgtataatttgtatttacaaacttgatttaatagccattaagaatacacctttaaatc cttagttcgattaaatctagatgaaatgccctctcctttagcttagaatatattataatc ctttgacccaaaaaaaaaaaaaaaaaaaaaaacgaagtcagaagagccaatagaaatgaa agaaaatagagagcaggagaaagaaaatttgatctttgccttatattttggatcttgtta tgctagctggtatagatttattactttcaaatg…
ZjSMFT	ZspiChr11G00202530.1	20727650-20728557	501	167	ATGGCCAGCGACGAATTCAGATTGGTGTCGCCGGACATAGGCAACGAAGGGAGGTTGCCG AGGAAGTACACCGGAGAAGGTCAAGGTGCGAAGAAGAACATATCTCCTCCTTTGGAGTGG TACAACCTTCCACCTGGCACCAAGACCCTCGCTCTCGTCGTCCAGGATCTCGATGCGCCG GAGCCCGACGGTCCGATCGTGCCCTGGACTCATTGGGTGGTGGTTAATATCCCGGCGACG GTGAAACGGCTGCCGGAGGGTTTCTCGGGGAAGGAGGAGGAGTTGGGTGGTGAGTATGCT GGGATTAAAGAAGGTAATAATGACTGGAAGGTTCCAGGCTGGCGTGGACCAGTTTTGCCC GTTCATGGTCATAGATTCGAGTTCAAGCTCTAT…	MASDEFRLVSPDIGNEGRLPRKYTGEGQGAKKNISPPLEWYNLPPGTKTLALVVQDLDAPEPDGPIVPWTHWVVVNIPATVKRLPEGFSGKEEELGGEYAGIKEGNNDWKVPGWRGPVLPVHGHRFEFKLYALDDEIDVGNKVTKEKLLEAIEGHVLGEAVLMAIF*	ggcatgtggttttgtgaggttaagacaacacagaattataaaccaaatcagtacttaaaa agaaaaacgatgattggatggtacactgaattacaagcatcattactaatcaagtggtat tttatatctatctgtgtcagtacgtacacaatcccaattagtgcagattatgggtatcta attttattttattaatattcgaagggtattacttttccatctttggtactctcgatcgtc ttatcttttcttggtcagaacaaaagtttgacagtgtatgtgtctgtgtgcataatctct agttttcctcttgcatgtatatattggtcgatcgttggggttctaaaaaactataaaatg taaaattgtaaaataagaaaagtctctgtttag…
ZjTFL	ZspiChr12G00251830.1	3965292-3967164	519	172	ATGGCAAGAATTTCAGAACCTCTAATTGTTGGGAGAGTCATTGGTGACGTTCTTGATTCT TTCACTCCAACCATAAAAATGTCTGTCACTTACAACTCGAAGCAAGTCTGTAATGGACAC GAGCTCTTTCCTTCCAACGTCACCTCCAAACCTAGGGTTGAAATTCAAGGAGGTGATATG AGATCTTTCTTCACACTGATCATGACAGACCCAGATGTTCCTGGTCCTAGTGATCCTTAT CTAAGGGAGCACCTGCACTGGATGGTGACAGACATACCAGGCACAACAGATGCGACATTT GGAAGTGAAATGGTGAGCTATGAGATCCCAAGGCCAAATATAGGGATCCACAGGTTTGTG TTTGTTCTGTTCAAACAGAAAAGAAGACAATCA…	MARISEPLIVGRVIGDVLDSFTPTIKMSVTYNSKQVCNGHELFPSNVTSKPRVEIQGGDMRSFFTLIMTDPDVPGPSDPYLREHLHWMVTDIPGTTDATFGSEMVSYEIPRPNIGIHRFVFVLFKQKRRQSVNPPSSRDHFSTRDFAAQNDLGLPVAAVFFNAQRETAARRR*	taagacatgtaagttttgtataaatgttccaccatatatatatatatatatatatgtcca tatcttattagctaactattaagttgagaggaaaaaccacttatagtgtgccaaagaaaa tagaatgatgctaagataacttgtatgtttatatatatatatatatatatgtaatcatct tattagagaattcctgaattaattaaattgtgatacttacatagaaaaaaatttgatcat taaataaaatgataattgatgtttaaaatacatgacaactttagcatttacaacataatt gccctttatcccgcttatttattaatgttagggaatgcgattagagagttattgatatat atatatatatatatatatattatatgcttgtaa…

## Sheet: Table S3
Supplementary Table 3. Verification of the ZjPEBP by NCBI-CDD and SMART.
NCBI-CDD	Query	Hit type	PSSM-ID	From	To	E-Value	Bitscore	Accession	Short name	Incomplete	Superfamily
	Q#1 - >ZspiChr1G00013400.1	superfamily	469671	1	175	7.00746e-68	204.272	cl00227	PEBP superfamily	-	-
	Q#2 - >ZspiChr2G00168660.1	specific	177765	1	174	1.08355e-138	383.389	PLN00169	PLN00169	-	cl00227
	Q#3 - >ZspiChr2G00164510.1	superfamily	469671	3	172	7.33912e-73	216.598	cl00227	PEBP superfamily	-	-
	Q#4 - >ZspiChr3G00241960.1	superfamily	469671	1	173	4.35744e-89	257.814	cl00227	PEBP superfamily	-	-
	Q#5 - >ZspiChr5G00104630.1	superfamily	469671	6	172	5.45867e-63	191.945	cl00227	PEBP superfamily	-	-
	Q#6 - >ZspiChr11G00202530.1	specific	441485	6	166	2.49201e-59	181.122	COG1881	PEBP	-	cl41840
	Q#7 - >ZspiChr12G00251830.1	superfamily	469671	1	172	5.3299e-89	257.814	cl00227	PEBP superfamily	-	-
SMART	Query	Start	End	Feature	E-Value
	ZspiChr1G00013400.1	26	164	Pfam:PBP	2.8e-22
	ZspiChr2G00168660.1	28	161	Pfam:PBP	5.7e-16
	ZspiChr2G00164510.1	21	161	Pfam:PBP	1.7e-15
	ZspiChr3G00241960.1	31	162	Pfam:PBP	6.3e-16
	ZspiChr5G00104630.1	27	161	Pfam:PBP	7e-22
	ZspiChr11G00202530.1	18	166	Pfam:PBP	4.5e-34
	ZspiChr12G00251830.1	27	161	Pfam:PBP	6e-17

## Sheet: Table S4
Supplementary Table 4. List of genes included in phylogenetic analyses.
Group	Species	Gene name	Gene ID	Database	Reference
dicots	Ziziphus jujuba var. spinosa	ZjFT	ZspiChr2G00168660.1	Figshare
		ZjMFT1	ZspiChr1G00013400.1	Figshare
		ZjMFT2	ZspiChr5G00104630.1	Figshare
		ZjCEN	ZspiChr2G00164510.1	Figshare
		ZjBFT	ZspiChr3G00241960.1	Figshare
		ZjTFL1	ZspiChr12G00251830.1	Figshare
		ZjSMFT	ZspiChr11G00202530.1	Figshare
	Arabidopsis thaliana	AtFT	AT1G65480.1	TAIR
		AtTSF	AT4G20370.1	TAIR
		AtTFL1	AT5G03840.1	TAIR
		AtBFT	AT5G62040.1	TAIR
		AtMFT	AT1G18100.1	TAIR
		AtATC	AT2G27550.1	TAIR
		AtSMFT	AT5G01300.1	TAIR
	Macadamia integrifolia	MiMFT1	XM_042646923.1	Genbakn	(Yang et al., 2023)
		MiMFT2	XM_042664833.1	Genbakn
		MiMFT3.1	XM_042653947.1	Genbakn
		MiMFT3.2	XM_042653954.1	Genbakn
		MiFT1.1	XM_042626919.1	Genbakn
		MiFT1.2	XM_042626920.1	Genbakn
		MiFT2	XM_042638310.1	Genbakn
		MiFT3.1	XM_042647763.1	Genbakn
		MiFT3.2	XM_042647762.1	Genbakn
		MiFT4	XM_042661046.1	Genbakn
		MiFT5	XM_042661118.1	Genbakn
		MiBFT1	XM_042650477.1	Genbakn
		MiBFT2	XM_042655061.1	Genbakn
		MiBFT3	XM_042655088.1	Genbakn
		MiTFL1-1	XM_042633609.1	Genbakn
		MiTFL1-2	XM_042638431.1	Genbakn
	Malus domestica	MdBFT1	MD01G1198400	Phytozome	(Zhang et al., 2021)
		MdBFT2	MD07G1265900	Phytozome
		MdFT	MD12G1262000	Phytozome
		MdMFT	MD06G1229900	Phytozome
		MdTFL2	MD12G1023900	Phytozome
		MdTFL1	MD14G1021100	Phytozome
		MdCEN2	MD03G1143000	Phytozome
		MdCEN1	MD11G1163500	Phytozome
		MdSMFT	MD04G1161900	Phytozome
	Prunus persica	PpFT	Prupe.6G364900.1	Phytozome	(Zhang et al., 2021)
		PpTFL1	Prupe.7G112600.1	Phytozome
		PpCEN	Prupe.6G128400.1	Phytozome
		PpMFT	Prupe.5G230900.1	Phytozome
		PpBFT	Prupe.2G291900.1	Phytozome
		PpSMFT	Prupe.6G281700.1	Phytozome
	Solanum lycopersicum	SlCEN1.3	Solyc01g009560.2.1	Phytozome	(Sun et al., 2023)
		SlCEN1.2	Solyc01g009580.2.1	Phytozome
		SlSP2G	Solyc02g079290.3.1	Phytozome
		SlCEN1.1	Solyc03g026050.3.1	Phytozome
		SlSP3D	Solyc03g063100.2.1	Phytozome
		SlMFT	Solyc03g119100.2.1	Phytozome
		SlSP5G	Solyc05g053850.3.1	Phytozome
		SlSP6A	Solyc05g055660.3.1	Phytozome
		SlSP	Solyc06g074350.3.1	Phytozome
		SlSP9D	Solyc09g009560.2.1	Phytozome
		SlSP5G2	Solyc11g008640.1.1	Phytozome
		SlSP5G3	Solyc11g008650.1.1	Phytozome
monocots	Musa acuminata	MaFTL1	GSMUA_Achr1T17050_001	Phytozome
		MaFTL2	GSMUA_Achr2T05870_001	Phytozome
		MaFTL3	GSMUA_Achr2T19310_001	Phytozome
		MaFTL4	GSMUA_Achr2T19360_001	Phytozome
		MaFTL5	GSMUA_Achr2T20900_001	Phytozome
		MaFTL6	GSMUA_Achr3T02730_001	Phytozome
		MaTFL1-1	GSMUA_Achr3T03070_001	Phytozome
		MaMFT1	GSMUA_Achr3T20880_001	Phytozome
		MaFTL7	GSMUA_Achr3T21510_001	Phytozome
		MaTFL1-2	GSMUA_Achr3T22720_001	Phytozome
		MaFTL8	GSMUA_Achr4T08540_001	Phytozome
		MaFTL9	GSMUA_Achr5T06420_001	Phytozome
		MaFTL10	GSMUA_Achr5T06600_001	Phytozome
		MaTFL1-3	GSMUA_Achr5T20040_001	Phytozome
		MaMFT2	GSMUA_Achr6T09410_001	Phytozome
		MaTFL1-4	GSMUA_Achr8T07730_001	Phytozome
		MaFTL11	GSMUA_Achr9T07900_001	Phytozome
		MaTFL1-5	GSMUA_Achr10T10290_001	Phytozome
		MaTFL1-6	GSMUA_Achr10T15580_001	Phytozome
		MaFTL12	GSMUA_Achr10T16460_001	Phytozome
		MaFTL13	GSMUA_Achr10T21760_001	Phytozome
		MaFTL14	GSMUA_Achr10T21780_001	Phytozome
		MaFTL23	GSMUA_Achr11T08400_001	Phytozome
		MaTFL1-7	GSMUA_Achr11T21720_001	Phytozome
		MaMFT3	GSMUA_AchrUn_randomT20510_001	Phytozome
	Oryza sativa	OsFTL1/OsFTL	LOC_Os01g11940.1	Phytozome	(Zhao et al., 2022)
		OsFTL2/OsHd3a	LOC_Os06g06320.1	Phytozome
		OsFTL3/OsRFT1	LOC_Os06g06300.1	Phytozome
		OsFTL4/OsFT	LOC_Os09g33850.1	Phytozome
		OsFTL5	LOC_Os02g39064.1	Phytozome
		OsFTL6	LOC_Os04g41130.1	Phytozome
		OsFTL7	LOC_Os12g13030.1	Phytozome
		OsFTL8	LOC_Os01g10590.1	Phytozome
		OsFTL9	LOC_Os01g54490.1	Phytozome
		OsFTL10	LOC_Os05g44180.1	Phytozome
		OsFTL11	LOC_Os11g18870.1	Phytozome
		OsFTL12	LOC_Os06g35940.1	Phytozome
		OsFTL13	LOC_Os02g13830.1	Phytozome
		OsFTL14	LOC_Os05g39250.1	Phytozome
		OsRCN1	LOC_Os11g05470.1	Phytozome
		OsRCN2	LOC_Os02g32950.1	Phytozome
		OsRCN3	LOC_Os12g05590.1	Phytozome
		OsRCN4	LOC_Os04g33570.1	Phytozome
		OsMFT1	LOC_Os06g30370.1	Phytozome
		OsMFT2	LOC_Os01g02120.1	Phytozome
	Zea mays	ZmZCN1	Zm00001d044705_T001	Phytozome	(Danilevskaya, Meng, Hou, Ananiev, & Simmons, 2008)
		ZmZCN2	Zm00001d050649_T001	Phytozome
		ZmZCN3	Zm00001d023420_T001	Phytozome
		ZmZCN4	Zm00001d003804_T001	Phytozome
		ZmZCN5	Zm00001d025346_T001	Phytozome
		ZmZCN6	Zm00001d052537_T001	Phytozome
		ZmZCN7	Zm00001d038725_T001	Phytozome
		ZmZCN8	Zm00001d010752_T001	Phytozome
		ZmZCN9	Zm00001d008446_T004	Phytozome
		ZmZCN10	Zm00001d040113_T001	Phytozome
		ZmZCN11	Zm00001d037439_T001	Phytozome
		ZmZCN12	Zm00001d043461_T001	Phytozome
		ZmZCN13	Zm00001d016253_T001	Phytozome
		ZmZCN14	Zm00001d008939_T001	Phytozome
		ZmZCN15	Zm00001d036242_T001	Phytozome
		ZmZCN16	Zm00001d017134_T001	Phytozome
		ZmZCN17	Zm00001d004630_T001	Phytozome
		ZmZCN18	Zm00001d006116_T001	Phytozome
		ZmZCN19	Zm00001d025737_T001	Phytozome
		ZmZCN20	Zm00001d024023_T001	Phytozome
		ZmZCN25	Zm00001d003226_T001	Phytozome
		ZmZCN26	Zm00001d046300_T001	Phytozome
Gymnosperm	Cycas revoluta	CrFTL1	ANS56331.1	Genbakn	(Liu, Yang, Wei, & Wang, 2016)
		CrFTL2	ANS56332.1	Genbakn
		CrMFT1	ANS56333.1	Genbakn
		CrMFT2	ANS56334.1	Genbakn
	Ginkgo biloba	GbFTL1	ANS56339.1	Genbakn	(Liu, Yang, Wei, & Wang, 2016)
		GbFTL2	ANS56340.1	Genbakn
		GbMFT1	ANS56341.1	Genbakn
		GbMFT2	ANS56342.1	Genbakn
	Picea abies	PaMFT1	MA_4742g0010	PlantGenIE	(Gyllenstrand, Clapham, Källman, & Lagercrantz, 2007)
		PaMFT2	MA_66653g0010	PlantGenIE
		PaFTL1	MA_400747g0010	PlantGenIE
		PaFTL2	ABQ85553.1/comp43489_c0_seq1	Genbakn
		PaFTL3	MA_112333g0010	PlantGenIE	(Nystedt et al., 2013)
	欧洲云杉	PaFTL4	MA_27060g0010	PlantGenIE
		PaFTL5	MA_176431g0010	PlantGenIE
		PaFTL6	MA_1574g0010	PlantGenIE
	Podocarpus macrophyllus	PmFT	ANS56343.1	Genbakn	(Liu, Yang, Wei, & Wang, 2016)
		PmTFL1	ANS56346.1	Genbakn
		PmMFT1	ANS56344.1	Genbakn
		PmMFT2	ANS56345.1	Genbakn
Bacterial outgroup	Chlorobiota bacterium	CbaYbhB1	MCX7930134.1	Genbakn
		CbaYbhB2	MCX8051937.1	Genbakn
		CbaYbhB3	MCX8051969.1	Genbakn
	Myxococcota bacterium	MbaYbhB1	MFW5875508.1	Genbakn
		MbaYbhB2	MFW6066840.1	Genbakn
		MbaYbhB3	MFW6087141.1	Genbakn
	Paraburkholderia atlantica	PatYbhB1	WP_184139001.1	Genbakn
		PatYbhB2	WP_018431615.1	Genbakn
		PatYbhB3	WP_429261869.1	Genbakn
		PatYbhB4	WP_429476452.1	Genbakn
Reference
Danilevskaya, O. N., Meng, X., Hou, Z., Ananiev, E. V., & Simmons, C. R. (2008). A Genomic and Expression Compendium of the Expanded PEBP Gene Family from Maize. Plant Physiology, 146(1), 250-264. doi:10.1104/pp.107.109538
Gyllenstrand, N., Clapham, D., Källman, T., & Lagercrantz, U. (2007). A Norway Spruce FLOWERING LOCUS T Homolog Is Implicated in Control of Growth Rhythm in Conifers. Plant Physiology, 144(1), 248-257. doi:10.1104/pp.107.095802
Liu, Y.-Y., Yang, K.-Z., Wei, X.-X., & Wang, X.-Q. (2016). Revisiting the phosphatidylethanolamine-binding protein (PEBP) gene family reveals cryptic FLOWERING LOCUS T gene homologs in gymnosperms and sheds new light on functional evolution. New Phytologist, 212(3), 730-744. doi:https://doi.org/10.1111/nph.14066
Nystedt, B., Street, N. R., Wetterbom, A., Zuccolo, A., Lin, Y.-C., Scofield, D. G., . . . Jansson, S. (2013). The Norway spruce genome sequence and conifer genome evolution. Nature, 497(7451), 579-584. doi:10.1038/nature12211
Sun, Y., Jia, X., Yang, Z., Fu, Q., Yang, H., & Xu, X. (2023). Genome-Wide Identification of PEBP Gene Family in Solanum lycopersicum. International Journal of Molecular Sciences, 24(11), 9185. doi:10.3390/ijms24119185
Yang, J., Ning, C., Liu, Z., Zheng, C., Mao, Y., Wu, Q., . . . Liu, J. (2023). Genome-Wide Characterization of PEBP Gene Family and Functional Analysis of TERMINAL FLOWER 1 Homologs in Macadamia integrifolia. Plants, 12(14), 2692. Retrieved from https://www.mdpi.com/2223-7747/12/14/2692
Zhang, M., Li, P., Yan, X., Wang, J., Cheng, T., & Zhang, Q. (2021). Genome-wide characterization of PEBP family genes in nine Rosaceae tree species and their expression analysis in P. mume. BMC Ecology and Evolution, 21(1), 32. doi:10.1186/s12862-021-01762-4
Zhao, C., Zhu, M., Guo, Y., Sun, J., Ma, W., & Wang, X. (2022). Genomic Survey of PEBP Gene Family in Rice: Identification, Phylogenetic Analysis, and Expression Profiles in Organs and under Abiotic Stresses. Plants, 11(12), 1576. doi:10.3390/plants11121576

## Sheet: Table S5
Supplementary Table 5. Orthologous gene pairs between Z. jujuba var. spinosa PEBP genes and tested species.
Species	Orthologous gene pairs
Jujuba vs A. thaliana	chr2	ZspiChr2G00164510.1	AtChr2	AT2G27550.1
	chr3	ZspiChr3G00241960.1	AtChr5	AT5G62040.1
	chr5	ZspiChr5G00104630.1	AtChr1	AT1G18100.1
	chr11	ZspiChr11G00202530.1	AtChr5	AT5G01300.1
	chr12	ZspiChr12G00251830.1	AtChr2	AT2G27550.1
Jujuba vs M. integrifolia	chr1	ZspiChr1G00013400.1	MiChr11	XM_042664833.1
	chr3	ZspiChr3G00241960.1	MiChr6	XM_042650477.1
	chr3	ZspiChr3G00241960.1	MiChr8	XM_042655088.1
	chr5	ZspiChr5G00104630.1	MiChr5	XM_042646923.1
	chr11	ZspiChr11G00202530.1	MiChr9	XM_042659741.1
Jujuba vs M. domestica	chr2	ZspiChr2G00164510.1	MdChr11	MD11G1163500
	chr2	ZspiChr2G00164510.1	MdChr12	MD12G1023900
	chr2	ZspiChr2G00168660.1	MdChr12	MD12G1262000
	chr2	ZspiChr2G00164510.1	MdChr3	MD03G1143000
	chr3	ZspiChr3G00241960.1	MdChr1	MD01G1198400
	chr5	ZspiChr5G00104630.1	MdChr6	MD06G1229900
	chr11	ZspiChr11G00202530.1	MdChr4	MD04G1161900
	chr12	ZspiChr12G00251830.1	MdChr11	MD11G1163500
	chr12	ZspiChr12G00251830.1	MdChr12	MD12G1023900
	chr12	ZspiChr12G00251830.1	MdChr14	MD14G1021100
	chr12	ZspiChr12G00251830.1	MdChr3	MD03G1143000
Jujuba vs P. persica	chr2	ZspiChr2G00164510.1	PpChr6	Prupe.6G128400.1
	chr2	ZspiChr2G00168660.1	PpChr6	Prupe.6G364900.1
	chr3	ZspiChr3G00241960.1	PpChr2	Prupe.2G291900.1
	chr5	ZspiChr5G00104630.1	PpChr5	Prupe.5G230900.1
	chr11	ZspiChr11G00202530.1	PpChr6	Prupe.6G281700.1
	chr12	ZspiChr12G00251830.1	PpChr6	Prupe.6G128400.1
	chr12	ZspiChr12G00251830.1	PpChr7	Prupe.7G112600.1
Jujuba vs S. lycopersicum	chr1	ZspiChr1G00013400.1	SlChr2	Solyc02g079290.3.1
	chr2	ZspiChr2G00168660.1	SlChr11	Solyc11g008640.1.1
	chr2	ZspiChr2G00164510.1	SlChr6	Solyc06g074350.3.1
	chr3	ZspiChr3G00241960.1	SlChr3	Solyc03g026050.3.1
	chr5	ZspiChr5G00104630.1	SlChr3	Solyc03g119100.2.1
	chr11	ZspiChr11G00202530.1	SlChr9	Solyc09g005060.3.1
	chr12	ZspiChr12G00251830.1	SlChr6	Solyc06g074350.3.1
	chr12	ZspiChr12G00251830.1	SlChr9	Solyc09g009560.2.1
Jujuba vs M. acuminata	chr2	ZspiChr2G00164510.1	MaChr8	GSMUA_Achr8T07730_001
	chr3	ZspiChr3G00241960.1	MaChr11	GSMUA_Achr11T21720_001
	chr12	ZspiChr12G00251830.1	MaChr10	GSMUA_Achr10T15580_001
	chr12	ZspiChr12G00251830.1	MaChr10	GSMUA_Achr10T10290_001
	chr12	ZspiChr12G00251830.1	MaChr3	GSMUA_Achr3T22720_001
	chr12	ZspiChr12G00251830.1	MaChr8	GSMUA_Achr8T07730_001
Jujuba vs O. sativa	chr2	ZspiChr2G00164510.1	OsChr11	LOC_Os11g05470.1
	chr2	ZspiChr2G00164510.1	OsChr2	LOC_Os02g32950.1
	chr2	ZspiChr2G00164510.1	OsChr4	LOC_Os04g33570.1
	chr12	ZspiChr12G00251830.1	OsChr11	LOC_Os11g05470.1
	chr12	ZspiChr12G00251830.1	OsChr12	LOC_Os12g05590.1
	chr12	ZspiChr12G00251830.1	OsChr2	LOC_Os02g32950.1
	chr12	ZspiChr12G00251830.1	OsChr4	LOC_Os04g33570.1
Jujuba vs Z. mays	chr5	ZspiChr5G00104630.1	ZmChr8	ZmChrZm00001d008446_T004
	chr12	ZspiChr12G00251830.1	ZmChr10	ZmChrZm00001d023420_T001
	chr12	ZspiChr12G00251830.1	ZmChr10	ZmChrZm00001d025346_T001
	chr12	ZspiChr12G00251830.1	ZmChr4	ZmChrZm00001d052537_T001

## Sheet: Table S6
Supplementary Table 6. Information of cis-acting elements predicted from 2000 bp upstream regions of ZjPEBP genes.
Gene name	Site name	Sequences	Position	Score	Strand	Function	Classification
ZjBFT	ABRE	ACGTG	670	5	-	cis-acting element involved in the abscisic acid responsiveness	Phytohormone responsive
ZjBFT	ACE	GACACGTATG	4	9	-	cis-acting element involved in light responsiveness	Light responsive
ZjBFT	ARE	AAACCA	659	6	-	cis-acting regulatory element essential for the anaerobic induction	Stree-related
ZjBFT	ARE	AAACCA	1908	6	+	cis-acting regulatory element essential for the anaerobic induction	Stree-related
ZjBFT	ARE	AAACCA	1927	6	+	cis-acting regulatory element essential for the anaerobic induction	Stree-related
ZjBFT	Box 4	ATTAAT	217	6	+	part of a conserved DNA module involved in light responsiveness	Light responsive
ZjBFT	Box 4	ATTAAT	1339	6	-	part of a conserved DNA module involved in light responsiveness	Light responsive
ZjBFT	Box 4	ATTAAT	1343	6	-	part of a conserved DNA module involved in light responsiveness	Light responsive
ZjBFT	Box 4	ATTAAT	1767	6	-	part of a conserved DNA module involved in light responsiveness	Light responsive
ZjBFT	Box 4	ATTAAT	1845	6	-	part of a conserved DNA module involved in light responsiveness	Light responsive
ZjBFT	circadian	CAAAGATATC	1515	9	+	cis-acting regulatory element involved in circadian control	growth related
ZjBFT	circadian	CAAAGATATC	1671	9	-	cis-acting regulatory element involved in circadian control	growth related
ZjBFT	GATA-motif	AAGGATAAGG	117	9	-	part of a light responsive element	Light responsive
ZjBFT	G-box	TACGTG	670	6	-	cis-acting regulatory element involved in light responsiveness	Light responsive
ZjBFT	GT1-motif	GGTTAA	1239	6	+	light responsive element	Light responsive
ZjBFT	GT1-motif	GGTTAA	1993	6	-	light responsive element	Light responsive
ZjBFT	MBS	CAACTG	640	6	-	MYB binding site involved in drought-inducibility	Stree-related
ZjBFT	MYB	TAACTG	515	6	+	cis-acting elements for environmental adaptation	Stree-related
ZjBFT	MYB	CAACCA	686	6	+	cis-acting elements for environmental adaptation	Stree-related
ZjBFT	MYB	TAACCA	1238	6	-	cis-acting elements for environmental adaptation	Stree-related
ZjBFT	MYB	TAACCA	1994	6	+	cis-acting elements for environmental adaptation	Stree-related
ZjBFT	MYC	CATGTG	730	6	-	cis-acting elements for environmental adaptation	Stree-related
ZjBFT	MYC	CATTTG	783	6	+	cis-acting elements for environmental adaptation	Stree-related
ZjBFT	MYC	CATTTG	1506	6	+	cis-acting elements for environmental adaptation	Stree-related
ZjBFT	MYC	CAATTG	1660	6	-	cis-acting elements for environmental adaptation	Stree-related
ZjBFT	MYC	CATGTG	1780	6	-	cis-acting elements for environmental adaptation	Stree-related
ZjBFT	WUN-motif	AAATTACT	968	8	+	wound-responsive element	Stree-related
ZjCEN	ATCT-motif	AATCTAATCC	275	9	+	part of a conserved DNA module involved in light responsiveness	Light responsive
ZjCEN	Box 4	ATTAAT	69	6	+	part of a conserved DNA module involved in light responsiveness	Light responsive
ZjCEN	Box 4	ATTAAT	73	6	+	part of a conserved DNA module involved in light responsiveness	Light responsive
ZjCEN	Box 4	ATTAAT	770	6	+	part of a conserved DNA module involved in light responsiveness	Light responsive
ZjCEN	Box 4	ATTAAT	1269	6	-	part of a conserved DNA module involved in light responsiveness	Light responsive
ZjCEN	Box 4	ATTAAT	1414	6	-	part of a conserved DNA module involved in light responsiveness	Light responsive
ZjCEN	Box 4	ATTAAT	1440	6	-	part of a conserved DNA module involved in light responsiveness	Light responsive
ZjCEN	CGTCA-motif	CGTCA	1464	5	+	cis-acting regulatory element involved in the MeJA-responsiveness	Phytohormone responsive
ZjCEN	chs-CMA1a	TTACTTAA	761	8	-	part of a light responsive element	Light responsive
ZjCEN	chs-CMA1a	TTACTTAA	1629	8	-	part of a light responsive element	Light responsive
ZjCEN	GA-motif	ATAGATAA	1170	8	+	part of a light responsive element	Light responsive
ZjCEN	GARE-motif	TCTGTTG	87	7	+	gibberellin-responsive element	Phytohormone responsive
ZjCEN	GT1-motif	GGTTAA	1589	6	+	light responsive element	Light responsive
ZjCEN	I-box	AGATAAGG	1172	8	+	part of a light responsive element	Light responsive
ZjCEN	LTR	CCGAAA	100	6	-	cis-acting element involved in low-temperature responsiveness	Stree-related
ZjCEN	MYB	CAACAG	88	6	-	cis-acting elements for environmental adaptation	Stree-related
ZjCEN	MYB	TAACCA	600	6	+	cis-acting elements for environmental adaptation	Stree-related
ZjCEN	MYB	CAACAG	667	6	-	cis-acting elements for environmental adaptation	Stree-related
ZjCEN	MYB	TAACTG	1089	6	-	cis-acting elements for environmental adaptation	Stree-related
ZjCEN	MYB	TAACTG	1780	6	-	cis-acting elements for environmental adaptation	Stree-related
ZjCEN	MYC	CATTTG	421	6	-	cis-acting elements for environmental adaptation	Stree-related
ZjCEN	MYC	CAATTG	604	6	+	cis-acting elements for environmental adaptation	Stree-related
ZjCEN	P-box	CCTTTTG	10	7	-	gibberellin-responsive element	Phytohormone responsive
ZjCEN	Sp1	GGGCGG	1479	6	+	light responsive element	Light responsive
ZjCEN	STRE	AGGGG	1856	5	+	cis-acting elements in stress response	Stree-related
ZjCEN	TC-rich repeats	GTTTTCTTAC	1076	9	-	cis-acting element involved in defense and stress responsiveness	Stree-related
ZjCEN	TC-rich repeats	GTTTTCTTAC	1959	9	+	cis-acting element involved in defense and stress responsiveness	Stree-related
ZjCEN	TCT-motif	TCTTAC	1963	6	+	part of a light responsive element	Light responsive
ZjCEN	TGACG-motif	TGACG	1464	5	-	cis-acting regulatory element involved in the MeJA-responsiveness	Phytohormone responsive
ZjCEN	W box	TTGACC	1483	6	-	cis-acting element involved in the stress responsiveness	Stree-related
ZjFT	ARE	AAACCA	985	6	-	cis-acting regulatory element essential for the anaerobic induction	Stree-related
ZjFT	ARE	AAACCA	1979	6	-	cis-acting regulatory element essential for the anaerobic induction	Stree-related
ZjFT	Box 4	ATTAAT	495	6	+	part of a conserved DNA module involved in light responsiveness	Light responsive
ZjFT	Box 4	ATTAAT	604	6	+	part of a conserved DNA module involved in light responsiveness	Light responsive
ZjFT	Box 4	ATTAAT	695	6	+	part of a conserved DNA module involved in light responsiveness	Light responsive
ZjFT	Box 4	ATTAAT	917	6	+	part of a conserved DNA module involved in light responsiveness	Light responsive
ZjFT	Box 4	ATTAAT	1055	6	-	part of a conserved DNA module involved in light responsiveness	Light responsive
ZjFT	Box 4	ATTAAT	1106	6	-	part of a conserved DNA module involved in light responsiveness	Light responsive
ZjFT	Box 4	ATTAAT	1179	6	-	part of a conserved DNA module involved in light responsiveness	Light responsive
ZjFT	G-box	CACGAC	957	6	-	cis-acting regulatory element involved in light responsiveness	Light responsive
ZjFT	G-box	CACGAC	1864	6	+	cis-acting regulatory element involved in light responsiveness	Light responsive
ZjFT	I-box	cCATATCCAAT	1216	10	-	part of a light responsive element	Light responsive
ZjFT	MYB	CAACCA	1060	6	-	cis-acting elements for environmental adaptation	Stree-related
ZjFT	MYB	CAACCA	1127	6	+	cis-acting elements for environmental adaptation	Stree-related
ZjFT	MYB	TAACCA	1719	6	+	cis-acting elements for environmental adaptation	Stree-related
ZjFT	MYB	CAACCA	1794	6	+	cis-acting elements for environmental adaptation	Stree-related
ZjFT	MYB	CAACCA	1802	6	+	cis-acting elements for environmental adaptation	Stree-related
ZjFT	MYC	CAATTG	1387	6	-	cis-acting elements for environmental adaptation	Stree-related
ZjFT	MYC	CATTTG	1967	6	+	cis-acting elements for environmental adaptation	Stree-related
ZjFT	O2-site	GATGATGTGG	1069	9	-	cis-acting regulatory element involved in zein metabolism regulation	growth related
ZjFT	RY-element	CATGCATG	800	8	+	cis-acting regulatory element involved in seed-specific regulation	growth related
ZjFT	STRE	AGGGG	1677	5	+	cis-acting elements in stress response	Stree-related
ZjFT	TATC-box	TATCCCA	398	7	+	cis-acting element involved in gibberellin-responsiveness	Phytohormone responsive
ZjFT	TCT-motif	TCTTAC	923	6	+	part of a light responsive element	Light responsive
ZjFT	TCT-motif	TCTTAC	1712	6	-	part of a light responsive element	Light responsive
ZjFT	TGA-element	AACGAC	1414	6	-	auxin-responsive element	Phytohormone responsive
ZjFT	WUN-motif	AAATTTCTT	269	9	-	wound-responsive element	Stree-related
ZjFT	WUN-motif	AAATTTCTT	1521	9	+	wound-responsive element	Stree-related
ZjMFT1	ABRE	TACGTGTC	1767	8	+	cis-acting element involved in the abscisic acid responsiveness	Phytohormone responsive
ZjMFT1	ABRE	GCAACGTGTC	1805	9	+	cis-acting element involved in the abscisic acid responsiveness	Phytohormone responsive
ZjMFT1	ABRE	ACGTG	1808	5	+	cis-acting element involved in the abscisic acid responsiveness	Phytohormone responsive
ZjMFT1	ACA-motif	AATTACAGCCATT	1606	12	+	part of gapA in (gapA-CMA1) involved with light responsiveness	Light responsive
ZjMFT1	ACE	GACACGTATG	1765	9	-	cis-acting element involved in light responsiveness	Light responsive
ZjMFT1	ARE	AAACCA	386	6	+	cis-acting regulatory element essential for the anaerobic induction	Stree-related
ZjMFT1	ARE	AAACCA	760	6	+	cis-acting regulatory element essential for the anaerobic induction	Stree-related
ZjMFT1	ARE	AAACCA	1912	6	+	cis-acting regulatory element essential for the anaerobic induction	Stree-related
ZjMFT1	ATC-motif	AGTAATCT	326	8	-	part of a conserved DNA module involved in light responsiveness	Light responsive
ZjMFT1	AuxRR-core	GGTCCAT	603	7	-	cis-acting regulatory element involved in auxin responsiveness	Phytohormone responsive
ZjMFT1	Box 4	ATTAAT	749	6	+	part of a conserved DNA module involved in light responsiveness	Light responsive
ZjMFT1	Box 4	ATTAAT	1086	6	-	part of a conserved DNA module involved in light responsiveness	Light responsive
ZjMFT1	Box 4	ATTAAT	1161	6	-	part of a conserved DNA module involved in light responsiveness	Light responsive
ZjMFT1	Box 4	ATTAAT	1499	6	-	part of a conserved DNA module involved in light responsiveness	Light responsive
ZjMFT1	Box 4	ATTAAT	1799	6	-	part of a conserved DNA module involved in light responsiveness	Light responsive
ZjMFT1	chs-CMA1a	TTACTTAA	637	8	-	part of a light responsive element	Light responsive
ZjMFT1	chs-CMA1a	TTACTTAA	1284	8	+	part of a light responsive element	Light responsive
ZjMFT1	G-box	TACGTG	1767	6	+	cis-acting regulatory element involved in light responsiveness	Light responsive
ZjMFT1	G-box	CACGAC	1785	6	-	cis-acting regulatory element involved in light responsiveness	Light responsive
ZjMFT1	G-box	CACGTC	1807	6	-	cis-acting regulatory element involved in light responsiveness	Light responsive
ZjMFT1	GCN4_motif	TGAGTCA	1588	7	-	cis-regulatory element involved in endosperm expression	growth related
ZjMFT1	GT1-motif	GGTTAA	990	6	-	light responsive element	Light responsive
ZjMFT1	GT1-motif	GGTTAAT	1226	7	-	light responsive element	Light responsive
ZjMFT1	I-box	TGATAATGT	729	9	-	part of a light responsive element	Light responsive
ZjMFT1	L-box	attctcaCCTACCA	852	13	+	part of a light responsive element	Light responsive
ZjMFT1	LTR	CCGAAA	87	6	+	cis-acting element involved in low-temperature responsiveness	Stree-related
ZjMFT1	MBS	CAACTG	1951	6	-	MYB binding site involved in drought-inducibility	Stree-related
ZjMFT1	MRE	AACCTAA	126	7	+	MYB binding site involved in light responsiveness	Light responsive
ZjMFT1	MRE	AACCTAA	1962	7	-	MYB binding site involved in light responsiveness	Light responsive
ZjMFT1	MYB	CAACCA	3	6	+	cis-acting elements for environmental adaptation	Stree-related
ZjMFT1	MYB	TAACCA	400	6	+	cis-acting elements for environmental adaptation	Stree-related
ZjMFT1	MYB	CAACCA	422	6	-	cis-acting elements for environmental adaptation	Stree-related
ZjMFT1	MYB	TAACCA	480	6	-	cis-acting elements for environmental adaptation	Stree-related
ZjMFT1	MYB	CAACCA	888	6	-	cis-acting elements for environmental adaptation	Stree-related
ZjMFT1	MYB	TAACCA	1081	6	-	cis-acting elements for environmental adaptation	Stree-related
ZjMFT1	MYB	TAACCA	1687	6	+	cis-acting elements for environmental adaptation	Stree-related
ZjMFT1	MYB	CAACTG	1951	6	-	cis-acting elements for environmental adaptation	Stree-related
ZjMFT1	MYC	CAATTG	625	6	+	cis-acting elements for environmental adaptation	Stree-related
ZjMFT1	MYC	CATTTG	845	6	-	cis-acting elements for environmental adaptation	Stree-related
ZjMFT1	O2-site	GATGATGTGG	1824	9	-	cis-acting regulatory element involved in zein metabolism regulation	growth related
ZjMFT1	P-box	CCTTTTG	390	7	-	gibberellin-responsive element	Phytohormone responsive
ZjMFT1	P-box	CCTTTTG	524	7	-	gibberellin-responsive element	Phytohormone responsive
ZjMFT1	STRE	AGGGG	104	5	+	cis-acting elements in stress response	Stree-related
ZjMFT1	STRE	AGGGG	1698	5	+	cis-acting elements in stress response	Stree-related
ZjMFT1	TC-rich repeats	GTTTTCTTAC	345	9	+	cis-acting element involved in defense and stress responsiveness	Stree-related
ZjMFT1	TCT-motif	TCTTAC	349	6	+	part of a light responsive element	Light responsive
ZjMFT1	TCT-motif	TCTTAC	375	6	+	part of a light responsive element	Light responsive
ZjMFT1	TGA-element	AACGAC	1812	6	-	auxin-responsive element	Phytohormone responsive
ZjMFT1	W box	TTGACC	1239	6	+	cis-acting element involved in the stress responsiveness	Stree-related
ZjMFT1	W box	TTGACC	1402	6	+	cis-acting element involved in the stress responsiveness	Stree-related
ZjMFT1	WUN-motif	TAATTACTC	826	9	-	wound-responsive element	Stree-related
ZjMFT2	ABRE	CACGTG	1801	6	-	cis-acting element involved in the abscisic acid responsiveness	Phytohormone responsive
ZjMFT2	ARE	AAACCA	112	6	-	cis-acting regulatory element essential for the anaerobic induction	Stree-related
ZjMFT2	ARE	AAACCA	394	6	-	cis-acting regulatory element essential for the anaerobic induction	Stree-related
ZjMFT2	Box 4	ATTAAT	725	6	+	part of a conserved DNA module involved in light responsiveness	Light responsive
ZjMFT2	Box 4	ATTAAT	1098	6	-	part of a conserved DNA module involved in light responsiveness	Light responsive
ZjMFT2	CAG-motif	GAAAGGCAGAC	1989	10	-	part of a light response element	Light responsive
ZjMFT2	circadian	CAAAGATATC	969	9	-	cis-acting regulatory element involved in circadian control	growth related
ZjMFT2	GA-motif	ATAGATAA	1105	8	-	part of a light responsive element	Light responsive
ZjMFT2	GARE-motif	TCTGTTG	975	7	+	gibberellin-responsive element	Phytohormone responsive
ZjMFT2	G-box	ACACGTGT	1800	8	-	cis-acting regulatory element involved in light responsiveness	Light responsive
ZjMFT2	GT1-motif	GGTTAAT	524	7	+	light responsive element	Light responsive
ZjMFT2	GT1-motif	GGTTAA	683	6	-	light responsive element	Light responsive
ZjMFT2	LTR	CCGAAA	1013	6	-	cis-acting element involved in low-temperature responsiveness	Stree-related
ZjMFT2	MRE	AACCTAA	25	7	-	MYB binding site involved in light responsiveness	Light responsive
ZjMFT2	MYB	TAACCA	684	6	+	cis-acting elements for environmental adaptation	Stree-related
ZjMFT2	MYB	CAACAG	781	6	-	cis-acting elements for environmental adaptation	Stree-related
ZjMFT2	MYB	CAACAG	976	6	-	cis-acting elements for environmental adaptation	Stree-related
ZjMFT2	MYB	TAACCA	1329	6	-	cis-acting elements for environmental adaptation	Stree-related
ZjMFT2	MYB	CAACCA	1344	6	+	cis-acting elements for environmental adaptation	Stree-related
ZjMFT2	MYC	CATTTG	388	6	-	cis-acting elements for environmental adaptation	Stree-related
ZjMFT2	MYC	CATTTG	1691	6	+	cis-acting elements for environmental adaptation	Stree-related
ZjMFT2	MYC	CATGTG	1735	6	-	cis-acting elements for environmental adaptation	Stree-related
ZjMFT2	STRE	AGGGG	1275	5	-	cis-acting elements in stress response	Stree-related
ZjMFT2	TCA-element	TCAGAAGAGG	278	9	+	cis-acting element involved in salicylic acid responsiveness	Phytohormone responsive
ZjMFT2	TCT-motif	TCTTAC	1696	6	-	part of a light responsive element	Light responsive
ZjMFT2	W box	TTGACC	243	6	+	cis-acting element involved in the stress responsiveness	Stree-related
ZjSMFT	ABRE	ACGTG	1762	5	-	cis-acting element involved in the abscisic acid responsiveness	Phytohormone responsive
ZjSMFT	ABRE	ACGTG	1775	5	+	cis-acting element involved in the abscisic acid responsiveness	Phytohormone responsive
ZjSMFT	ABRE	ACGTG	1815	5	+	cis-acting element involved in the abscisic acid responsiveness	Phytohormone responsive
ZjSMFT	AE-box	AGAAACAA	1371	8	+	part of a module for light response	Light responsive
ZjSMFT	AE-box	AGAAACAA	1639	8	+	part of a module for light response	Light responsive
ZjSMFT	ARE	AAACCA	7	6	-	cis-acting regulatory element essential for the anaerobic induction	Stree-related
ZjSMFT	ARE	AAACCA	40	6	+	cis-acting regulatory element essential for the anaerobic induction	Stree-related
ZjSMFT	ARE	AAACCA	402	6	-	cis-acting regulatory element essential for the anaerobic induction	Stree-related
ZjSMFT	ARE	AAACCA	927	6	+	cis-acting regulatory element essential for the anaerobic induction	Stree-related
ZjSMFT	AuxRR-core	GGTCCAT	1578	7	-	cis-acting regulatory element involved in auxin responsiveness	Phytohormone responsive
ZjSMFT	Box 4	ATTAAT	191	6	+	part of a conserved DNA module involved in light responsiveness	Light responsive
ZjSMFT	CCAAT-box	CAACGG	1956	6	+	MYBHv1 binding site	Stree-related
ZjSMFT	CGTCA-motif	CGTCA	1773	5	-	cis-acting regulatory element involved in the MeJA-responsiveness	Phytohormone responsive
ZjSMFT	G-Box	CACGTT	1762	6	+	cis-acting regulatory element involved in light responsiveness	Light responsive
ZjSMFT	G-box	CACGTC	1774	6	-	cis-acting regulatory element involved in light responsiveness	Light responsive
ZjSMFT	G-Box	CACGTT	1814	6	-	cis-acting regulatory element involved in light responsiveness	Light responsive
ZjSMFT	GT1-motif	GGTTAA	18	6	+	light responsive element	Light responsive
ZjSMFT	GT1-motif	GGTTAAT	1916	7	-	light responsive element	Light responsive
ZjSMFT	LTR	CCGAAA	1766	6	-	cis-acting element involved in low-temperature responsiveness	Stree-related
ZjSMFT	MYB	TAACTG	548	6	-	cis-acting elements for environmental adaptation	Stree-related
ZjSMFT	MYB	CAACCA	661	6	-	cis-acting elements for environmental adaptation	Stree-related
ZjSMFT	MYB	CAACCA	1306	6	-	cis-acting elements for environmental adaptation	Stree-related
ZjSMFT	MYB	TAACTG	1510	6	+	cis-acting elements for environmental adaptation	Stree-related
ZjSMFT	MYB	TAACCA	1918	6	+	cis-acting elements for environmental adaptation	Stree-related
ZjSMFT	MYB	CCGTTG	1956	6	-	cis-acting elements for environmental adaptation	Stree-related
ZjSMFT	MYC	CATGTG	3	6	+	cis-acting elements for environmental adaptation	Stree-related
ZjSMFT	MYC	CAATTG	680	6	+	cis-acting elements for environmental adaptation	Stree-related
ZjSMFT	MYC	CATTTG	1648	6	+	cis-acting elements for environmental adaptation	Stree-related
ZjSMFT	P-box	CCTTTTG	1521	7	+	gibberellin-responsive element	Phytohormone responsive
ZjSMFT	STRE	AGGGG	1211	5	+	cis-acting elements in stress response	Stree-related
ZjSMFT	TGACG-motif	TGACG	1773	5	+	cis-acting regulatory element involved in the MeJA-responsiveness	Phytohormone responsive
ZjSMFT	TGA-element	AACGAC	1940	6	+	auxin-responsive element	Phytohormone responsive
ZjSMFT	W box	TTGACC	1616	6	-	cis-acting element involved in the stress responsiveness	Stree-related
ZjTFL	ABRE	CACGTG	794	6	+	cis-acting element involved in the abscisic acid responsiveness	Phytohormone responsive
ZjTFL	ABRE	ACGTG	856	5	-	cis-acting element involved in the abscisic acid responsiveness	Phytohormone responsive
ZjTFL	ARE	AAACCA	94	6	+	cis-acting regulatory element essential for the anaerobic induction	Stree-related
ZjTFL	ARE	AAACCA	1393	6	+	cis-acting regulatory element essential for the anaerobic induction	Stree-related
ZjTFL	ARE	AAACCA	1800	6	+	cis-acting regulatory element essential for the anaerobic induction	Stree-related
ZjTFL	ARE	AAACCA	1921	6	-	cis-acting regulatory element essential for the anaerobic induction	Stree-related
ZjTFL	ATCT-motif	AATCTAATCC	1489	9	-	part of a conserved DNA module involved in light responsiveness	Light responsive
ZjTFL	Box 4	ATTAAT	198	6	+	part of a conserved DNA module involved in light responsiveness	Light responsive
ZjTFL	Box 4	ATTAAT	321	6	+	part of a conserved DNA module involved in light responsiveness	Light responsive
ZjTFL	Box 4	ATTAAT	482	6	+	part of a conserved DNA module involved in light responsiveness	Light responsive
ZjTFL	Box 4	ATTAAT	973	6	+	part of a conserved DNA module involved in light responsiveness	Light responsive
ZjTFL	Box 4	ATTAAT	987	6	+	part of a conserved DNA module involved in light responsiveness	Light responsive
ZjTFL	Box 4	ATTAAT	1496	6	-	part of a conserved DNA module involved in light responsiveness	Light responsive
ZjTFL	CAT-box	GCCACT	1154	6	+	cis-acting regulatory element related to meristem expression	growth related
ZjTFL	GARE-motif	TCTGTTG	399	7	-	gibberellin-responsive element	Phytohormone responsive
ZjTFL	G-box	CACGTG	794	6	+	cis-acting regulatory element involved in light responsiveness	Light responsive
ZjTFL	G-Box	CACGTT	856	6	+	cis-acting regulatory element involved in light responsiveness	Light responsive
ZjTFL	LAMP-element	CTTTATCA	1197	8	+	part of a light responsive element	Light responsive
ZjTFL	LTR	CCGAAA	1080	6	-	cis-acting element involved in low-temperature responsiveness	Stree-related
ZjTFL	MYB	CAACAG	399	6	+	cis-acting elements for environmental adaptation	Stree-related
ZjTFL	MYB	TAACCA	740	6	-	cis-acting elements for environmental adaptation	Stree-related
ZjTFL	MYB	TAACCA	752	6	-	cis-acting elements for environmental adaptation	Stree-related
ZjTFL	MYB	TAACTG	1176	6	+	cis-acting elements for environmental adaptation	Stree-related
ZjTFL	MYB	CAACCA	1220	6	+	cis-acting elements for environmental adaptation	Stree-related
ZjTFL	MYB	TAACTG	1887	6	+	cis-acting elements for environmental adaptation	Stree-related
ZjTFL	MYB	CAACAG	1917	6	-	cis-acting elements for environmental adaptation	Stree-related
ZjTFL	MYC	CATTTG	1147	6	-	cis-acting elements for environmental adaptation	Stree-related
ZjTFL	MYC	CATTTG	1297	6	+	cis-acting elements for environmental adaptation	Stree-related
ZjTFL	MYC	CATGTG	1314	6	-	cis-acting elements for environmental adaptation	Stree-related
ZjTFL	P-box	CCTTTTG	462	7	-	gibberellin-responsive element	Phytohormone responsive
ZjTFL	P-box	CCTTTTG	901	7	+	gibberellin-responsive element	Phytohormone responsive
ZjTFL	Pc-CMA2a	CAGCCAATCACAG	1448	12	+	part of a light responsive element	Light responsive
ZjTFL	STRE	AGGGG	1587	5	-	cis-acting elements in stress response	Stree-related
ZjTFL	STRE	AGGGG	1898	5	-	cis-acting elements in stress response	Stree-related
ZjTFL	TC-rich repeats	ATTCTCTAAC	182	9	-	cis-acting element involved in defense and stress responsiveness	Stree-related
ZjTFL	TC-rich repeats	ATTCTCTAAC	327	9	-	cis-acting element involved in defense and stress responsiveness	Stree-related
ZjTFL	TC-rich repeats	GTTTTCTTAC	1574	9	+	cis-acting element involved in defense and stress responsiveness	Stree-related
ZjTFL	TCT-motif	TCTTAC	1578	6	+	part of a light responsive element	Light responsive
